# Supplementary material for: Access to Health Information in the Polish Healthcare System—Survey Research
Source: Int J Environ Res Public Health. 2022 Jun 14;19(12):7320. doi: 10.3390/ijerph19127320 (PMC9223768; doi:10.3390/ijerph19127320)
Supplement: Supplementary file 1 [file ijerph-19-07320-s001.zip]

Archive with 4 entries (3 files):
- ijerph-1739659-supplementary materials/
- ijerph-1739659-supplementary materials/Figure S1 Questionnaire.pdf
- ijerph-1739659-supplementary materials/Figure S2. Demographic characteristicsí¬Online respondents.pdf
- ijerph-1739659-supplementary materials/Figure S3. Demographic characteristicsí¬Offline respondents.pdf
